# Supplementary material for: A Systematic Review on Immediate Implant Placement in Intact Versus Non-Intact Alveolar Sockets
Source: J Clin Med. 2025 Apr 3;14(7):2462. doi: 10.3390/jcm14072462 (PMC11989472; doi:10.3390/jcm14072462)
Supplement: Supplementary file 1 [file jcm-14-02462-s001.zip]

Archive with 1 entries (1 files):
- jcm-3540059-supplementary.pdf
